# Supplementary material for: Minimizing Vaccine Wastage in Nigeria: A National Assessment of Vaccine Wastage Rates and Potential Determinants
Source: Vaccines (Basel). 2024 Aug 8;12(8):900. doi: 10.3390/vaccines12080900 (PMC11359352; doi:10.3390/vaccines12080900)
Supplement: Supplementary file 1 [file vaccines-12-00900-s001.zip]

Archive with 1 entries (1 files):
- vaccines-3053735-supplementary.pdf
